# Supplementary material for: The Relationship Between Response Rate and Survival Benefits in Randomized Immunotherapy Studies
Source: Cancers (Basel). 2025 Feb 2;17(3):495. doi: 10.3390/cancers17030495 (PMC11815975; doi:10.3390/cancers17030495)
Supplement: Supplementary file 1 [file cancers-17-00495-s001.zip]

Archive with 1 entries (1 files):
- cancers-3420069-supplementary(1).pdf
